# Supplementary material for: Reduced infant rhesus macaque growth rates due to environmental enteric dysfunction and association with histopathology in the large intestine
Source: Nat Commun. 2022 Jan 11;13:234. doi: 10.1038/s41467-021-27925-x (PMC8752659; doi:10.1038/s41467-021-27925-x)
Supplement: Supplementary file 3 — Source Data [file 41467_2021_27925_MOESM3_ESM.xlsx]

## Sheet: Figure 1
Figure . 1. Natural infection of outdoor-housed rhesus macaques with human enteric pathogens.
ONPRC
	Campylobacter	ETEC	Shigella	Cryptosporidium	E. histolytica	Giardia
% positive	78	0.5	26	7	0.5	33
CNPRC
	Campylobacter	ETEC	Shigella	Cryptosporidium	E. histolytica	Giardia
% positive	25	8	35	0.5	22	67

## Sheet: Figure 2
Figure. 2. Histological analysis of environmental enteric dysfunction (EED) in rhesus macaques.
	Panel C
	Rhesus Ileum histology scores
	Day 1	Infants, 8-11 months
	2	8.5
	4	7.5
	3	9
	4	8.5
		11
		10.5
		10.5
		9
	Panel D
	Human Ileum histology scores
	Fetus	Infants/Children
	1	3.6
	1	3.5
	1	3.1
	1	3.1
	1	3.1
	1	3.1
	1	3
	1	3
	1	2.9
	1	2.6
	1	2.6
	1	2.5
	1	2.5
	1
	1
	1
	1.6
	2.2

## Sheet: Figure 3
Figure.3. Independent assessment of blinded histology samples indicates reproducibility of scoring criteria.
Duodenum
	Histology score
NHP ID	Pathologist 1	Pathologist 2
35203	13	20
35316	13	21
35326	7	15
35327	15	18
35333	5	16
35365	4	12
35367	13	20
35421	2	9
35422	3	13
35587	9	10
45587	4	20
45683	5	21
45684	9	18
45705	7	16
45738	12	15
45748	11	22
45761	2	10
45768	11	13
45774	7	16
46003	1	4
Jejunum
	Histology score
NHP ID	Pathologist 1	Pathologist 2
35203	7	15
35316	8	14
35326	5	16
35327	13	14
35333	5	12
35365	7	16
35367	5	14
35421	0	8
35422	3	8
35587	3	10
45587	6	15
45683	14	15
45684	8	17
45705	5	14
45738	5	14
45748	3	9
45761	2	7
45768	6	13
45774	8	14
45997	1	4
46003	1	7
Distal Ileum
	Histology score
NHP ID	Pathologist 1	Pathologist 2
35203	5	12
35316	6	12
35326	7	10
35327	10	14
35333	7	12
35365	5	10
35367	15	17
35421	1	3
35422	2	6
35587	5	8
45587	9	15
45683	7	14
45684	9	16
45705	8	13
45738	9	13
45748	7	11
45761	11	15
45768	6	15
45774	11	18
45997	2	4
46003	1	7
Ascending Colon
	Histology score
NHP ID	Pathologist 1	Pathologist 2
35203	2	5
35316	3	4
35326	3	5
35327	10.5	9.5
35333	5	10.5
35365	13	13.5
35367	3	5
35421	3	3
35422	1	2
35587	10	10.5
45587	6	7
45683	4	5
45684	13	12.5
45705	4	1
45738	4	5
45748	4.5	6.5
45761	13	17
45768	4	6
45774	17	11.5
45997	1	1
46003	1	1.5
Transverse Colon
	Histology score
NHP ID	Pathologist 1	Pathologist 2
35203	4.5	5
35316	4	5.5
35326	3.5	6.5
35327	12.5	15.5
35333	11	11.5
35365	18.5	14.5
35367	6	7.5
35421	3	4
35422	1	1
35587	19	11.5
45587	10	10.5
45683	4	5
45684	5.5	8
45705	3	1
45738	4	4.5
45748	3.5	5.5
45761	18	15
45768	5	7
45774	13	13.5
45997	1	1
46003	1	1.5
Descending Colon
	Histology score
NHP ID	Pathologist 1	Pathologist 2
35203	5.5	7
35316	3.5	6.5
35326	6	8.5
35327	14.5	14
35333	9	13.5
35365	19.5	15.5
35367	8.5	7.5
35421	4	4
35422	1	2
35587	12	10.5
45587	8	17.5
45683	3	5
45684	9	7.5
45705	3	3
45738	4	5.5
45748	5.5	6.5
45761	16	15
45768	4	5
45774	11	12.5
45997	1	1
46003	1	0.5

## Sheet: Figure 4
Figure. 4. Growth rates of Healthy and Growth Faltering infant rhesus macaques.
Panel A Female										NHP ID
	Weight(g)
Age (days)	35203	35365	35333	35587	45738	45683	45768	45761	45587	OR Female Std.	OR Female -2 SD	OR Female +2 SD
1										457.283	133.48	781.086
2										461.395	137.595	785.196
3										465.508	141.71	789.306
4										469.62	145.825	793.416
5										473.733	149.94	797.526
6										477.845	154.055	801.636
7										481.958	158.169	805.746
8										486.07	162.284	809.856
9										490.183	166.399	813.966
10										494.295	170.514	818.076
11										498.408	174.629	822.186
12										502.52	178.744	826.297
13										506.633	182.858	830.407
14										510.745	186.973	834.517
15								390		514.858	191.088	838.627
16										518.97	195.203	842.737
17										523.083	199.318	846.847
18										527.195	203.432	850.958
19										531.308	207.547	855.068
20										535.42	211.662	859.178
21										539.533	215.776	863.289
22										543.645	219.891	867.399
23										547.758	224.006	871.509
24										551.87	228.12	875.62
25										555.982	232.235	879.73
26										560.095	236.35	883.84
27										564.207	240.464	887.951
28								410		568.32	244.579	892.061
29						510				572.432	248.693	896.172
30	525				500					576.545	252.808	900.282
31			610				460			580.657	256.922	904.392
32		525	610							584.77	261.037	908.503
33										588.882	265.151	912.613
34										592.995	269.266	916.724
35										597.107	273.38	920.834
36										601.22	277.495	924.945
37										605.332	281.609	929.055
38										609.445	285.724	933.166
39										613.557	289.838	937.277
40										617.67	293.952	941.387
41										621.782	298.067	945.498
42										625.895	302.181	949.608
43										630.007	306.296	953.719
44										634.12	310.41	957.83
45										638.232	314.524	961.94
46										642.345	318.638	966.051
47										646.457	322.753	970.162
48										650.57	326.867	974.272
49										654.682	330.981	978.383
50										658.795	335.095	982.494
51										662.907	339.21	986.605
52										667.02	343.324	990.715
53										671.132	347.438	994.826
54										675.245	351.552	998.937
55										679.357	355.666	1003.05
56										683.47	359.781	1007.16
57										687.582	363.895	1011.27
58										691.694	368.009	1015.38
59										695.807	372.123	1019.49
60										699.919	376.237	1023.6
61										704.032	380.351	1027.71
62										708.144	384.465	1031.82
63										712.257	388.579	1035.93
64										716.37	392.693	1040.05
65										720.482	396.807	1044.16
66										724.594	400.921	1048.27
67										728.707	405.035	1052.38
68										732.819	409.149	1056.49
69										736.932	413.263	1060.6
70			665							741.044	417.377	1064.71
71			670							745.157	421.491	1068.82
72										749.269	425.604	1072.93
73										753.382	429.718	1077.05
74										757.494	433.832	1081.16
75				850						761.607	437.946	1085.27
76										765.719	442.06	1089.38
77										769.832	446.174	1093.49
78			680							773.944	450.288	1097.6
79										778.057	454.401	1101.71
80										782.169	458.515	1105.82
81										786.282	462.629	1109.93
82										790.394	466.743	1114.05
83										794.507	470.856	1118.16
84										798.619	474.97	1122.27
85										802.732	479.084	1126.38
86									612	806.844	483.197	1130.49
87										810.957	487.311	1134.6
88						740				815.069	491.425	1138.71
89					850					819.182	495.538	1142.83
90										823.294	499.652	1146.94
91								560		827.407	503.765	1151.05
92										831.519	507.879	1155.16
93										835.632	511.992	1159.27
94		845								839.744	516.106	1163.38
95										843.857	520.22	1167.49
96	770									847.969	524.333	1171.61
97							710			852.082	528.447	1175.72
98									740	856.194	532.56	1179.83
99										860.307	536.673	1183.94
100										864.419	540.787	1188.05
101										868.532	544.9	1192.16
102										872.644	549.014	1196.27
103										876.756	553.127	1200.39
104									880	880.869	557.24	1204.5
105										884.981	561.354	1208.61
106										889.094	565.467	1212.72
107										893.206	569.581	1216.83
108										897.319	573.694	1220.94
109										901.431	577.807	1225.06
110										905.544	581.92	1229.17
111										909.656	586.034	1233.28
112										913.769	590.147	1237.39
113										917.881	594.26	1241.5
114										921.994	598.373	1245.61
115										926.106	602.487	1249.73
116										930.219	606.6	1253.84
117								540		934.331	610.713	1257.95
118										938.444	614.826	1262.06
119										942.556	618.939	1266.17
120										946.669	623.052	1270.29
121										950.781	627.166	1274.4
122										954.894	631.279	1278.51
123										959.006	635.392	1282.62
124										963.119	639.505	1286.73
125										967.231	643.618	1290.85
126										971.344	647.731	1294.96
127								690		975.456	651.844	1299.07
128										979.569	655.957	1303.18
129										983.681	660.07	1307.29
130										987.794	664.183	1311.4
131										991.906	668.296	1315.52
132										996.019	672.409	1319.63
133										1000.13	676.522	1323.74
134										1004.24	680.635	1327.85
135										1008.36	684.748	1331.96
136										1012.47	688.86	1336.08
137										1016.58	692.973	1340.19
138								740		1020.69	697.086	1344.3
139										1024.81	701.199	1348.41
140										1028.92	705.312	1352.53
141										1033.03	709.425	1356.64
142										1037.14	713.537	1360.75
143										1041.26	717.65	1364.86
144										1045.37	721.763	1368.97
145										1049.48	725.876	1373.09
146										1053.59	729.988	1377.2
147				965						1057.71	734.101	1381.31
148										1061.82	738.214	1385.42
149										1065.93	742.326	1389.54
150										1070.04	746.439	1393.65
151				995						1074.16	750.552	1397.76
152										1078.27	754.664	1401.87
153										1082.38	758.777	1405.98
154										1086.49	762.889	1410.1
155										1090.61	767.002	1414.21
156										1094.72	771.115	1418.32
157				950						1098.83	775.227	1422.43
158										1102.94	779.34	1426.55
159				945						1107.06	783.452	1430.66
160										1111.17	787.565	1434.77
161										1115.28	791.677	1438.88
162										1119.39	795.79	1443
163				1015						1123.51	799.902	1447.11
164										1127.62	804.015	1451.22
165										1131.73	808.127	1455.33
166										1135.84	812.24	1459.45
167				1030						1139.96	816.352	1463.56
168										1144.07	820.464	1467.67
169				1055						1148.18	824.577	1471.79
170				1040						1152.29	828.689	1475.9
171										1156.41	832.801	1480.01
172				1040					1080	1160.52	836.914	1484.12
173									1180	1164.63	841.026	1488.23
174			710							1168.74	845.138	1492.35
175			720							1172.86	849.25	1496.46
176			700							1176.97	853.363	1500.57
177			735							1181.08	857.475	1504.69
178										1185.19	861.587	1508.8
179						1180				1189.31	865.699	1512.91
180		1240			1200					1193.42	869.812	1517.02
181										1197.53	873.924	1521.14
182								780		1201.64	878.036	1525.25
183										1205.76	882.148	1529.36
184										1209.87	886.26	1533.48
185										1213.98	890.372	1537.59
186									1280	1218.09	894.484	1541.7
187	1120						1040			1222.2	898.596	1545.82
188								700		1226.32	902.708	1549.93
189								720		1230.43	906.821	1554.04
190										1234.54	910.933	1558.15
191										1238.65	915.045	1562.27
192										1242.77	919.157	1566.38
193										1246.88	923.269	1570.49
194										1250.99	927.381	1574.61
195								800		1255.11	931.492	1578.72
196										1259.22	935.604	1582.83
197										1263.33	939.716	1586.94
198										1267.44	943.828	1591.06
199										1271.56	947.94	1595.17
200										1275.67	952.052	1599.28
201										1279.78	956.164	1603.4
202										1283.89	960.276	1607.51
203										1288.01	964.388	1611.62
204										1292.12	968.499	1615.74
205										1296.23	972.611	1619.85
206										1300.34	976.723	1623.96
207										1304.45	980.835	1628.08
208										1308.57	984.947	1632.19
209										1312.68	989.058	1636.3
210										1316.79	993.17	1640.41
211										1320.9	997.282	1644.53
212										1325.02	1001.39	1648.64
213									1130	1329.13	1005.5	1652.76
214										1333.24	1009.62	1656.87
215										1337.36	1013.73	1660.98
216										1341.47	1017.84	1665.1
217									1350	1345.58	1021.95	1669.21
218										1349.69	1026.06	1673.32
219										1353.81	1030.17	1677.43
220										1357.92	1034.29	1681.55
221										1362.03	1038.4	1685.66
222									1620	1366.14	1042.51	1689.78
223										1370.26	1046.62	1693.89
224										1374.37	1050.73	1698
225										1378.48	1054.84	1702.12
226										1382.59	1058.95	1706.23
227										1386.7	1063.07	1710.34
228										1390.82	1067.18	1714.46
229										1394.93	1071.29	1718.57
230										1399.04	1075.4	1722.68
231										1403.15	1079.51	1726.8
232										1407.27	1083.62	1730.91
233										1411.38	1087.73	1735.03
234										1415.49	1091.85	1739.14
235										1419.61	1095.96	1743.25
236										1423.72	1100.07	1747.37
237								870		1427.83	1104.18	1751.48
238										1431.94	1108.29	1755.59
239										1436.06	1112.4	1759.71
240										1440.17	1116.51	1763.82
241										1444.28	1120.62	1767.93
242						1500		980		1448.39	1124.74	1772.05
243					1450		1270			1452.51	1128.85	1776.16
244	1260									1456.62	1132.96	1780.28
245										1460.73	1137.07	1784.39
246		1430						1070		1464.84	1141.18	1788.5
247										1468.95	1145.29	1792.62
248										1473.07	1149.4	1796.73
249										1477.18	1153.52	1800.85
250									1200	1481.29	1157.63	1804.96
251									1340	1485.4	1161.74	1809.07
252								1070	1380	1489.52	1165.85	1813.19
253										1493.63	1169.96	1817.3
254										1497.74	1174.07	1821.41
255										1501.86	1178.18	1825.53
256										1505.97	1182.29	1829.64
257									1710	1510.08	1186.4	1833.76
258										1514.19	1190.51	1837.87
259										1518.3	1194.62	1841.98
260										1522.42	1198.74	1846.1
261										1526.53	1202.85	1850.21
262										1530.64	1206.96	1854.33
263										1534.75	1211.07	1858.44
264										1538.87	1215.18	1862.56
265										1542.98	1219.29	1866.67
266										1547.09	1223.4	1870.78
267										1551.2	1227.51	1874.9
268								860		1555.32	1231.62	1879.01
269								1020		1559.43	1235.73	1883.12
270								1070		1563.54	1239.84	1887.24
271										1567.65	1243.95	1891.35
272										1571.77	1248.07	1895.47
273										1575.88	1252.18	1899.58
274										1579.99	1256.29	1903.7
275									1360	1584.1	1260.4	1907.81
276										1588.22	1264.51	1911.92
277									1520	1592.33	1268.62	1916.04
278							1080			1596.44	1272.73	1920.15
279										1600.55	1276.84	1924.27
280										1604.67	1280.95	1928.38
281										1608.78	1285.06	1932.5
282										1612.89	1289.17	1936.61
283										1617	1293.28	1940.73
284							1430			1621.12	1297.39	1944.84
285										1625.23	1301.5	1948.95
286										1629.34	1305.62	1953.07
287										1633.45	1309.72	1957.18
288										1637.57	1313.84	1961.3
289	1305									1641.68	1317.95	1965.41
290		1395								1645.79	1322.06	1969.53
291										1649.9	1326.17	1973.64
292										1654.02	1330.28	1977.76
293										1658.13	1334.39	1981.87
294										1662.24	1338.5	1985.98
295										1666.35	1342.61	1990.1
296										1670.47	1346.72	1994.21
297										1674.58	1350.83	1998.33
298										1678.69	1354.94	2002.44
299					1810					1682.8	1359.05	2006.56
300										1686.92	1363.16	2010.67
301										1691.03	1367.27	2014.79
302										1695.14	1371.38	2018.9
303										1699.25	1375.49	2023.02
304										1703.37	1379.6	2027.13
305										1707.48	1383.71	2031.25
306										1711.59	1387.82	2035.36
307										1715.7	1391.93	2039.48
308										1719.82	1396.04	2043.59
309										1723.93	1400.15	2047.7
310										1728.04	1404.26	2051.82
311										1732.15	1408.37	2055.93
312										1736.27	1412.48	2060.05
313										1740.38	1416.59	2064.16
314										1744.49	1420.7	2068.28
315										1748.6	1424.81	2072.39
316										1752.72	1428.92	2076.51
317										1756.83	1433.03	2080.62
318										1760.94	1437.14	2084.74
319						1860				1765.05	1441.25	2088.86
320										1769.17	1445.36	2092.97
321										1773.28	1449.47	2097.09
322										1777.39	1453.58	2101.2
323										1781.5	1457.69	2105.32
324										1785.62	1461.8	2109.43
325										1789.73	1465.91	2113.55
326										1793.84	1470.02	2117.66
327							1680			1797.95	1474.13	2121.78
328										1802.07	1478.24	2125.89
329										1806.18	1482.35	2130.01
330										1810.29	1486.46	2134.12
331										1814.4	1490.57	2138.24
332										1818.52	1494.68	2142.35
333										1822.63	1498.79	2146.47
334										1826.74	1502.9	2150.58
335										1830.85	1507.01	2154.7
336										1834.97	1511.12	2158.81
337										1839.08	1515.23	2162.93
338										1843.19	1519.34	2167.04
339										1847.3	1523.45	2171.16
340										1851.42	1527.56	2175.27
341										1855.53	1531.67	2179.39
342										1859.64	1535.78	2183.5
343										1863.75	1539.89	2187.62
344										1867.87	1544	2191.73
345										1871.98	1548.11	2195.85
346										1876.09	1552.22	2199.96
347										1880.2	1556.33	2204.08
348										1884.32	1560.44	2208.2
349										1888.43	1564.55	2212.31
350										1892.54	1568.66	2216.43
351										1896.65	1572.77	2220.54
352										1900.77	1576.88	2224.66
353										1904.88	1580.98	2228.77
354										1908.99	1585.09	2232.89
355										1913.1	1589.2	2237
356										1917.22	1593.31	2241.12
357										1921.33	1597.42	2245.24
358										1925.44	1601.53	2249.35
359										1929.55	1605.64	2253.47
360										1933.67	1609.75	2257.58
361										1937.78	1613.86	2261.7
362										1941.89	1617.97	2265.81
363										1946	1622.08	2269.93
364										1950.12	1626.19	2274.04
365										1954.23	1630.3	2278.16
366										1958.34	1634.41	2282.28
Panel A- Male	Weight(g)
Age (days)	35316	35326	35367	35327	45705	45748	45774	45684		OR Female Std.	OR Female -2 SD	OR Female +2 SD
1										476.176	152.355	799.997
2										480.662	156.843	804.48
3										485.147	161.332	808.963
4										489.633	165.82	813.446
5										494.119	170.308	817.929
6										498.604	174.796	822.412
7										503.09	179.284	826.895
8										507.575	183.772	831.379
9										512.061	188.26	835.862
10										516.547	192.749	840.345
11										521.032	197.237	844.828
12										525.518	201.725	849.311
13										530.003	206.213	853.794
14										534.489	210.701	858.277
15										538.975	215.189	862.76
16										543.46	219.677	867.244
17										547.946	224.165	871.727
18										552.431	228.653	876.21
19										556.917	233.141	880.693
20										561.403	237.628	885.177
21										565.888	242.116	889.66
22										570.374	246.604	894.143
23										574.859	251.092	898.627
24										579.345	255.58	903.11
25										583.831	260.068	907.593
26										588.316	264.556	912.077
27										592.802	269.043	916.56
28			625	715	680	840				597.287	273.531	921.044
29		645						550		601.773	278.019	925.527
30							560			606.259	282.507	930.01
31										610.744	286.994	934.494
32	675									615.23	291.482	938.977
33										619.715	295.97	943.461
34										624.201	300.457	947.944
35										628.687	304.945	952.428
36										633.172	309.433	956.912
37										637.658	313.92	961.395
38										642.143	318.408	965.879
39										646.629	322.896	970.362
40										651.115	327.383	974.846
41										655.6	331.871	979.33
42										660.086	336.358	983.813
43										664.571	340.846	988.297
44										669.057	345.333	992.781
45										673.543	349.821	997.264
46										678.028	354.308	1001.75
47										682.514	358.796	1006.23
48										686.999	363.283	1010.72
49										691.485	367.771	1015.2
50										695.971	372.258	1019.68
51										700.456	376.745	1024.17
52										704.942	381.233	1028.65
53										709.427	385.72	1033.13
54										713.913	390.208	1037.62
55										718.399	394.695	1042.1
56										722.884	399.182	1046.59
57										727.37	403.67	1051.07
58										731.855	408.157	1055.55
59										736.341	412.644	1060.04
60										740.827	417.131	1064.52
61										745.312	421.618	1069.01
62										749.798	426.106	1073.49
63										754.283	430.593	1077.97
64										758.769	435.08	1082.46
65										763.255	439.567	1086.94
66										767.74	444.054	1091.43
67										772.226	448.541	1095.91
68										776.711	453.029	1100.39
69										781.197	457.516	1104.88
70										785.683	462.003	1109.36
71										790.168	466.49	1113.85
72										794.654	470.977	1118.33
73										799.139	475.464	1122.82
74										803.625	479.951	1127.3
75										808.111	484.438	1131.78
76										812.596	488.925	1136.27
77										817.082	493.412	1140.75
78										821.567	497.899	1145.24
79										826.053	502.386	1149.72
80										830.539	506.873	1154.2
81										835.024	511.36	1158.69
82										839.51	515.846	1163.17
83										843.995	520.333	1167.66
84										848.481	524.82	1172.14
85										852.967	529.307	1176.63
86										857.452	533.794	1181.11
87	995					1210				861.938	538.28	1185.6
88								890		866.423	542.767	1190.08
89										870.909	547.254	1194.56
90										875.395	551.741	1199.05
91										879.88	556.227	1203.53
92										884.366	560.714	1208.02
93		970								888.851	565.201	1212.5
94			850		1030					893.337	569.688	1216.99
95										897.823	574.174	1221.47
96										902.308	578.661	1225.96
97			800	980						906.794	583.148	1230.44
98			810							911.279	587.634	1234.92
99										915.765	592.121	1239.41
100										920.251	596.607	1243.89
101										924.736	601.094	1248.38
102										929.222	605.58	1252.86
103										933.707	610.067	1257.35
104			915							938.193	614.553	1261.83
105										942.679	619.04	1266.32
106										947.164	623.526	1270.8
107										951.65	628.013	1275.29
108										956.135	632.499	1279.77
109										960.621	636.986	1284.26
110										965.107	641.472	1288.74
111										969.592	645.958	1293.23
112										974.078	650.445	1297.71
113										978.563	654.931	1302.2
114										983.049	659.417	1306.68
115										987.535	663.904	1311.16
116							725			992.02	668.39	1315.65
117							720			996.506	672.876	1320.13
118										1000.99	677.363	1324.62
119										1005.48	681.849	1329.11
120										1009.96	686.335	1333.59
121										1014.45	690.821	1338.08
122										1018.93	695.307	1342.56
123										1023.42	699.794	1347.05
124										1027.9	704.28	1351.53
125							800			1032.39	708.766	1356.02
126										1036.88	713.252	1360.5
127										1041.36	717.738	1364.98
128										1045.85	722.224	1369.47
129										1050.33	726.71	1373.96
130										1054.82	731.196	1378.44
131										1059.3	735.682	1382.93
132										1063.79	740.168	1387.41
133										1068.28	744.654	1391.9
134										1072.76	749.14	1396.38
135				855						1077.25	753.626	1400.87
136				800						1081.73	758.112	1405.35
137				735						1086.22	762.598	1409.84
138										1090.7	767.084	1414.32
139										1095.19	771.57	1418.81
140										1099.67	776.056	1423.29
141				810						1104.16	780.542	1427.78
142										1108.65	785.028	1432.26
143										1113.13	789.514	1436.75
144										1117.62	794	1441.23
145										1122.1	798.485	1445.72
146										1126.59	802.971	1450.2
147				805						1131.07	807.457	1454.69
148										1135.56	811.943	1459.18
149										1140.05	816.428	1463.66
150										1144.53	820.914	1468.15
151										1149.02	825.4	1472.63
152										1153.5	829.885	1477.12
153										1157.99	834.371	1481.6
154										1162.47	838.857	1486.09
155										1166.96	843.342	1490.58
156										1171.44	847.828	1495.06
157										1175.93	852.314	1499.55
158										1180.41	856.799	1504.03
159										1184.9	861.285	1508.52
160										1189.39	865.77	1513
161										1193.87	870.256	1517.49
162										1198.36	874.741	1521.97
163										1202.84	879.227	1526.46
164							880			1207.33	883.712	1530.94
165										1211.82	888.198	1535.43
166										1216.3	892.683	1539.92
167										1220.79	897.169	1544.4
168										1225.27	901.654	1548.89
169										1229.76	906.14	1553.37
170										1234.24	910.625	1557.86
171										1238.73	915.111	1562.35
172										1243.21	919.596	1566.83
173										1247.7	924.081	1571.32
174										1252.18	928.567	1575.8
175										1256.67	933.052	1580.29
176										1261.16	937.537	1584.78
177										1265.64	942.022	1589.26
178	1470					1670				1270.13	946.508	1593.75
179								1280		1274.61	950.993	1598.23
180										1279.1	955.478	1602.72
181										1283.58	959.963	1607.2
182										1288.07	964.448	1611.69
183				950						1292.56	968.934	1616.18
184		1580								1297.04	973.419	1620.66
185					1630					1301.53	977.904	1625.15
186										1306.01	982.389	1629.63
187				1135						1310.5	986.874	1634.12
188										1314.98	991.359	1638.61
189										1319.47	995.844	1643.09
190										1323.95	1000.33	1647.58
191										1328.44	1004.81	1652.07
192										1332.93	1009.3	1656.55
193										1337.41	1013.78	1661.04
194										1341.9	1018.27	1665.53
195										1346.38	1022.75	1670.01
196										1350.87	1027.24	1674.5
197										1355.35	1031.72	1678.98
198										1359.84	1036.21	1683.47
199										1364.33	1040.69	1687.96
200										1368.81	1045.18	1692.44
201										1373.3	1049.66	1696.93
202										1377.78	1054.15	1701.41
203										1382.27	1058.63	1705.9
204										1386.75	1063.12	1710.39
205										1391.24	1067.6	1714.87
206										1395.72	1072.09	1719.36
207										1400.21	1076.57	1723.85
208										1404.69	1081.06	1728.33
209										1409.18	1085.54	1732.82
210										1413.67	1090.03	1737.31
211										1418.15	1094.51	1741.79
212										1422.64	1099	1746.28
213										1427.12	1103.48	1750.77
214										1431.61	1107.97	1755.25
215										1436.1	1112.45	1759.74
216										1440.58	1116.93	1764.23
217										1445.07	1121.42	1768.71
218										1449.55	1125.9	1773.2
219										1454.04	1130.39	1777.68
220										1458.52	1134.87	1782.17
221										1463.01	1139.36	1786.66
222										1467.49	1143.84	1791.15
223										1471.98	1148.33	1795.63
224										1476.46	1152.81	1800.12
225										1480.95	1157.3	1804.61
226										1485.44	1161.78	1809.09
227										1489.92	1166.26	1813.58
228										1494.41	1170.75	1818.07
229										1498.89	1175.23	1822.55
230										1503.38	1179.72	1827.04
231										1507.86	1184.2	1831.53
232										1512.35	1188.69	1836.01
233				1160						1516.84	1193.17	1840.5
234		1765			1920					1521.32	1197.65	1844.99
235			1680							1525.81	1202.14	1849.47
236										1530.29	1206.62	1853.96
237										1534.78	1211.11	1858.45
238										1539.26	1215.59	1862.93
239										1543.75	1220.08	1867.42
240	1780									1548.23	1224.56	1871.91
241						1980				1552.72	1229.05	1876.4
242							1380	1370		1557.21	1233.53	1880.88
243										1561.69	1238.01	1885.37
244										1566.18	1242.5	1889.86
245										1570.66	1246.98	1894.34
246										1575.15	1251.46	1898.83
247										1579.63	1255.95	1903.32
248										1584.12	1260.43	1907.81
249							1360			1588.61	1264.92	1912.29
250										1593.09	1269.4	1916.78
251										1597.58	1273.89	1921.27
252										1602.06	1278.37	1925.75
253						2070				1606.55	1282.85	1930.24
254										1611.03	1287.34	1934.73
255										1615.52	1291.82	1939.22
256										1620	1296.31	1943.7
257										1624.49	1300.79	1948.19
258										1628.97	1305.27	1952.68
259										1633.46	1309.76	1957.16
260										1637.95	1314.24	1961.65
261										1642.43	1318.72	1966.14
262										1646.92	1323.21	1970.63
263										1651.4	1327.69	1975.11
264										1655.89	1332.18	1979.6
265										1660.38	1336.66	1984.09
266										1664.86	1341.14	1988.58
267				1240						1669.35	1345.63	1993.06
268										1673.83	1350.11	1997.55
269										1678.32	1354.6	2002.04
270										1682.8	1359.08	2006.53
271										1687.29	1363.56	2011.01
272										1691.77	1368.05	2015.5
273										1696.26	1372.53	2019.99
274	1860									1700.74	1377.01	2024.48
275										1705.23	1381.5	2028.96
276										1709.72	1385.98	2033.45
277										1714.2	1390.46	2037.94
278										1718.69	1394.95	2042.43
279										1723.17	1399.43	2046.91
280										1727.66	1403.91	2051.4
281										1732.14	1408.4	2055.89
282										1736.63	1412.88	2060.38
283										1741.12	1417.37	2064.87
284										1745.6	1421.85	2069.35
285										1750.09	1426.33	2073.84
286										1754.57	1430.82	2078.33
287										1759.06	1435.3	2082.82
288										1763.54	1439.78	2087.3
289										1768.03	1444.27	2091.79
290										1772.52	1448.75	2096.28
291										1777	1453.23	2100.77
292										1781.49	1457.72	2105.26
293										1785.97	1462.2	2109.74
294										1790.46	1466.68	2114.23
295										1794.94	1471.17	2118.72
296										1799.43	1475.65	2123.21
297										1803.91	1480.13	2127.7
298										1808.4	1484.62	2132.18
299										1812.88	1489.1	2136.67
300										1817.37	1493.58	2141.16
301										1821.86	1498.07	2145.65
302		2450								1826.34	1502.55	2150.14
303										1830.83	1507.03	2154.62
304										1835.31	1511.52	2159.11
305								1220		1839.8	1516	2163.6
306								1300		1844.28	1520.48	2168.09
307										1848.77	1524.96	2172.58
308										1853.26	1529.45	2177.06
309										1857.74	1533.93	2181.55
310					2330					1862.23	1538.41	2186.04
311										1866.71	1542.9	2190.53
312								1490		1871.2	1547.38	2195.02
313										1875.68	1551.86	2199.51
314										1880.17	1556.35	2203.99
315										1884.65	1560.83	2208.48
316										1889.14	1565.31	2212.97
317										1893.63	1569.79	2217.46
318										1898.11	1574.28	2221.95
319										1902.6	1578.76	2226.43
320										1907.08	1583.24	2230.92
321										1911.57	1587.72	2235.41
322										1916.05	1592.21	2239.9
323										1920.54	1596.69	2244.39
324										1925.03	1601.17	2248.88
325										1929.51	1605.66	2253.36
327										1934	1610.14	2257.85
327										1938.48	1614.62	2262.34
328										1942.97	1619.11	2266.83
329										1947.45	1623.59	2271.32
330										1951.94	1628.07	2275.81
331										1956.42	1632.55	2280.3
332										1960.91	1637.04	2284.78
333										1965.39	1641.52	2289.27
334										1969.88	1646	2293.76
335										1974.37	1650.48	2298.25
336										1978.85	1654.97	2302.74
337										1983.34	1659.45	2307.23
338										1987.82	1663.93	2311.72
339										1992.31	1668.41	2316.2
340										1996.8	1672.9	2320.69
341										2001.28	1677.38	2325.18
342										2005.77	1681.86	2329.67
343										2010.25	1686.34	2334.16
344								1660		2014.74	1690.83	2338.65
345										2019.22	1695.31	2343.14
346										2023.71	1699.79	2347.63
347										2028.19	1704.27	2352.11
348										2032.68	1708.76	2356.6
349										2037.16	1713.24	2361.09
350										2041.65	1717.72	2365.58
351										2046.14	1722.2	2370.07
352										2050.62	1726.68	2374.56
353										2055.11	1731.17	2379.05
354										2059.59	1735.65	2383.54
355										2064.08	1740.13	2388.03
356										2068.56	1744.61	2392.51
357										2073.05	1749.1	2397
358										2077.53	1753.58	2401.49
359										2082.02	1758.06	2405.98
360										2086.51	1762.54	2410.47
361										2090.99	1767.03	2414.96
362										2095.48	1771.51	2419.45
363										2099.96	1775.99	2423.94
364										2104.45	1780.47	2428.43
365										2108.93	1784.95	2432.92
366										2113.42	1789.44	2437.41
Panel B
		K/T ratio
	NHP ID	Healthy	Growth Faltering
	35421
	35422
	35333		376.55
	35587		131.07
	35367	122.03
	35316	139.98
	35327		212.54
	35203		107.57
	35365		220.77
	35326	89.18
	45761		114.76
	45684		74.14
	45738	48.61
	45768		100.01
	45774		130.45
	45587		222.06
	45705	49.09
	45683	47.67
	45748	78.31
	45997
	46003
Panel C
		Microbial butyrate pathway expression (Copies per million reads)
	NHP ID	Healthy	Growth Faltering
	35421
	35422
	35333
	35587		346.649
	35367	781.849
	35316	1116.21
	35327		734.253
	35203		792.829
	35365		308.834
	35326	836.383
	45761		494.521
	45684		85.599
	45738	820.816
	45768		777.708
	45774		569.55
	45587		652.883
	45705	834.786
	45683	683.735
	45748	817.249
	45997
	46003

## Sheet: Figure 5
Figure . 5. Histological evaluation of small and large intestine from Healthy and Growth Faltering infant macaques.
Panel a - Small intestine
Duodenum	Histology score
NHP ID	Day 1	Healthy	Growth Faltering
35203			16.5
35365			8
35316		17
35326		11
35367		16.5
35333			10.5
35587			9.5
35327			16.5
45738		13.5
45683		13
45705		11.5
45748		16.5
45774			11.5
45768			12
45684			13.5
45761			6
45587			12
35421	5.5
35422	8
45997
46003	2.5
Jejunum	Histology score
NHP ID	Day 1	Healthy	Growth Faltering
35203			11
35365			11.5
35316		11
35326		10.5
35367		9.5
35333			8.5
35587			6.5
35327			13.5
45738		9.5
45683		14.5
45705		9.5
45748		6
45774			11
45768			9.5
45684			12.5
45761			4.5
45587			10.5
35421	4
35422	5.5
45997	2.5
46003	4
Ileum - proximal	Histology score
NHP ID	Day 1	Healthy	Growth Faltering
35203			8
35365			5.5
35316		9
35326		7
35367		13
35333			10
35587			8
35327			9
45738		8
45683		13
45705		7
45748		7
45774			10
45768			9
45684			10.5
45761			5
45587			8.5
35421	4
35422	5.5
45997	3
46003	4.5
Ileum - mid	Histology score
NHP ID	Day 1	Healthy	Growth Faltering
35203			8.5
35365			5.5
35316		11.5
35326		6.5
35367		11.5
35333			5.5
35587			7
35327			12.5
45738		12.5
45683		11.5
45705		7.5
45748		8
45774			11
45768			9.5
45684			10.5
45761			5.5
45587			9.5
35421	2.5
35422	2.5
45997	3
46003	3.5
Ileum - distal	Histology score
NHP ID	Day 1	Healthy	Growth Faltering
35203			8.5
35365			7.5
35316		9
35326		8.5
35367		16
35333			9.5
35587			6.5
35327			12
45738		11
45683		10.5
45705		10.5
45748		9
45774			14.5
45768			10.5
45684			12.5
45761			13
45587			12
35421	2
35422	4
45997	3
46003	4
Small intestine	Histology score
NHP ID	Day 1	Healthy	Growth Faltering
35203			10.5
35365			7.6
35316		11.5
35326		8.7
35367		13.3
35333			8.8
35587			7.5
35327			12.7
45738		10.9
45683		12.5
45705		9.2
45748		9.3
45774			11.6
45768			10.1
45684			11.9
45761			6.8
45587			10.5
35421	3.6
35422	5.1
45997	2.9
46003	3.7
Panel b - Large intestine
Cecum	Histology score
NHP ID	Day 1	Healthy	Growth Faltering
35203			5
35365			14.75
35316		3
35326		3.5
35367		4.5
35333			8.25
35587			11.75
35327			12.25
45738		7
45683		7
45705		2.5
45748		7
45774			12.75
45768			6
45684			15.25
45761			19
45587			6.5
35421	3.75
35422	1.5
45997	2.25
46003	2.25
Ascending colon	Histology score
NHP ID	Day 1	Healthy	Growth Faltering
35203			3.5
35365			13.25
35316		3.5
35326		4
35367		4
35333			7.75
35587			10.25
35327			10
45738		4.5
45683		4.5
45705		2.5
45748		5.5
45774			14.25
45768			5
45684			12.75
45761			15
45587			6.5
35421	3
35422	1.5
45997	1
46003	1.25
Transverse colon	Histology score
NHP ID	Day 1	Healthy	Growth Faltering
35203			4.75
35365			16.5
35316		4.75
35326		5
35367		6.75
35333			11.25
35587			15.25
35327			14
45738		4.25
45683		4.5
45705		2
45748		4.5
45774			13.25
45768			6
45684			6.75
45761			16.5
45587			10.25
35421	3.5
35422	1
45997	1
46003	1.25
Descending colon	Histology score
NHP ID	Day 1	Healthy	Growth Faltering
35203			6.25
35365			17.5
35316		5
35326		7.25
35367		8
35333			11.25
35587			11.25
35327			14.25
45738		4.75
45683		4
45705		3
45748		6
45774			11.75
45768			4.5
45684			8.25
45761			15.5
45587			12.75
35421	4
35422	1.5
45997	1
46003	0.75
Rectum	Histology score
NHP ID	Day 1	Healthy	Growth Faltering
35203			10.25
35365			14
35316		3.75
35326		5.5
35367		6.75
35333			9.75
35587			10.25
35327			12
45738		4
45683		4.5
45705		6
45748		6
45774			10.75
45768			5.5
45684			8.75
45761			19
45587			12.75
35421	3.5
35422	1.5
45997	1.5
46003	1.25
Large intestine	Histology score
NHP ID	Day 1	Healthy	Growth Faltering
35203			6
35365			15.2
35316		4
35326		5.1
35367		6
35333			9.7
35587			11.8
35327			12.5
45738		4.9
45683		4.9
45705		3.2
45748		5.8
45774			13
45768			5.4
45684			10.4
45761			17
45587			9.8
35421	3.6
35422	1.4
45997	1.4
46003	1.4

## Sheet: Figure 6
Figure .6. Association between serum tryptophan levels and microbial butyrate pathway gene expression with GI tract histopathology.
Panel A - Small intestine
Duodenum
NHP ID	Group	Histology score	Tryptophan uM
35316	Healthy	17	35.37
35326	Healthy	11	36.24
35367	Healthy	16.5	19.8
45738	Healthy	13.5	36.81
45683	Healthy	13	50.87
45705	Healthy	11.5	43.97
45748	Healthy	16.5	56.07
35203	Growth faltering	16.5	27.23
35365	Growth faltering	8	13.31
45774	Growth faltering	11.5	27.69
45768	Growth faltering	12	38.92
45684	Growth faltering	13.5	52.06
Jejunum
NHP ID	Group	Histology score	Tryptophan uM
35316	Healthy	11	35.37
35326	Healthy	10.5	36.24
35367	Healthy	9.5	19.8
45738	Healthy	9.5	36.81
45683	Healthy	14.5	50.87
45705	Healthy	9.5	43.97
45748	Healthy	6	56.07
35203	Growth faltering	11	27.23
35365	Growth faltering	11.5	13.31
45774	Growth faltering	11	27.69
45768	Growth faltering	9.5	38.92
45684	Growth faltering	12.5	52.06
Ileum - proximal
NHP ID	Group	Histology score	Tryptophan uM
35316	Healthy	9	35.37
35326	Healthy	7	36.24
35367	Healthy	13	19.8
45738	Healthy	8	36.81
45683	Healthy	13	50.87
45705	Healthy	7	43.97
45748	Healthy	7	56.07
35203	Growth faltering	8	27.23
35365	Growth faltering	5.5	13.31
45774	Growth faltering	10	27.69
45768	Growth faltering	9	38.92
45684	Growth faltering	10.5	52.06
Ileum - mid
NHP ID	Group	Histology score	Tryptophan uM
35316	Healthy	11.5	35.37
35326	Healthy	6.5	36.24
35367	Healthy	11.5	19.8
45738	Healthy	12.5	36.81
45683	Healthy	11.5	50.87
45705	Healthy	7.5	43.97
45748	Healthy	8	56.07
35203	Growth faltering	8.5	27.23
35365	Growth faltering	5.5	13.31
45774	Growth faltering	11	27.69
45768	Growth faltering	9.5	38.92
45684	Growth faltering	10.5	52.06
Ileum - distal
NHP ID	Group	Histology score	Tryptophan uM
35316	Healthy	9	35.37
35326	Healthy	8.5	36.24
35367	Healthy	16	19.8
45738	Healthy	11	36.81
45683	Healthy	10.5	50.87
45705	Healthy	10.5	43.97
45748	Healthy	9	56.07
35203	Growth faltering	8.5	27.23
35365	Growth faltering	7.5	13.31
45774	Growth faltering	14.5	27.69
45768	Growth faltering	10.5	38.92
45684	Growth faltering	12.5	52.06
Small intestine
NHP ID	Group	Histology score	Tryptophan uM
35316	Healthy	11.5	35.37
35326	Healthy	8.7	36.24
35367	Healthy	13.3	19.8
45738	Healthy	10.9	36.81
45683	Healthy	12.5	50.87
45705	Healthy	9.2	43.97
45748	Healthy	9.3	56.07
35203	Growth faltering	10.5	27.23
35365	Growth faltering	7.6	13.31
45774	Growth faltering	11.6	27.69
45768	Growth faltering	10.1	38.92
45684	Growth faltering	11.9	52.06
Panel b - Large intestine
Cecum
NHP ID	Group	Histology score	Tryptophan uM
35316	Healthy	3	35.37
35326	Healthy	3.5	36.24
35367	Healthy	4.5	19.8
45738	Healthy	7	36.81
45683	Healthy	7	50.87
45705	Healthy	2.5	43.97
45748	Healthy	7	56.07
35203	Growth faltering	5	27.23
35365	Growth faltering	14.75	13.31
45774	Growth faltering	12.75	27.69
45768	Growth faltering	6	38.92
45684	Growth faltering	15.25	52.06
Ascending colon
NHP ID	Group	Histology score	Tryptophan uM
35316	Healthy	3.5	35.37
35326	Healthy	4	36.24
35367	Healthy	4	19.8
45738	Healthy	4.5	36.81
45683	Healthy	4.5	50.87
45705	Healthy	2.5	43.97
45748	Healthy	5.5	56.07
35203	Growth faltering	3.5	27.23
35365	Growth faltering	13.25	13.31
45774	Growth faltering	14.25	27.69
45768	Growth faltering	5	38.92
45684	Growth faltering	12.75	52.06
Transverse colon
NHP ID	Group	Histology score	Tryptophan uM
35316	Healthy	4.75	35.37
35326	Healthy	5	36.24
35367	Healthy	6.75	19.8
45738	Healthy	4.25	36.81
45683	Healthy	4.5	50.87
45705	Healthy	2	43.97
45748	Healthy	4.5	56.07
35203	Growth faltering	4.75	27.23
35365	Growth faltering	16.5	13.31
45774	Growth faltering	13.25	27.69
45768	Growth faltering	6	38.92
45684	Growth faltering	6.75	52.06
Descending colon
NHP ID	Group	Histology score	Tryptophan uM
35316	Healthy	5	35.37
35326	Healthy	7.25	36.24
35367	Healthy	8	19.8
45738	Healthy	4.75	36.81
45683	Healthy	4	50.87
45705	Healthy	3	43.97
45748	Healthy	6	56.07
35203	Growth faltering	6.25	27.23
35365	Growth faltering	17.5	13.31
45774	Growth faltering	11.75	27.69
45768	Growth faltering	4.5	38.92
45684	Growth faltering	8.25	52.06
Rectum
NHP ID	Group	Histology score	Tryptophan uM
35316	Healthy	3.75	35.37
35326	Healthy	5.5	36.24
35367	Healthy	6.75	19.8
45738	Healthy	4	36.81
45683	Healthy	4.5	50.87
45705	Healthy	6	43.97
45748	Healthy	6	56.07
35203	Growth faltering	10.25	27.23
35365	Growth faltering	14	13.31
45774	Growth faltering	10.75	27.69
45768	Growth faltering	5.5	38.92
45684	Growth faltering	8.75	52.06
Large intestine
NHP ID	Group	Histology score	Tryptophan uM
35316	Healthy	4	35.37
35326	Healthy	5.1	36.24
35367	Healthy	6	19.8
45738	Healthy	4.9	36.81
45683	Healthy	4.9	50.87
45705	Healthy	3.2	43.97
45748	Healthy	5.8	56.07
35203	Growth faltering	6	27.23
35365	Growth faltering	15.2	13.31
45774	Growth faltering	12.6	27.69
45768	Growth faltering	5.4	38.92
45684	Growth faltering	10.4	52.06
Panel c - Large intestine
Cecum
NHP ID	Group	Histology score	Pyruvate fermentation to butanoate- copies per million reads
35316	Healthy	3	1116.21
35326	Healthy	3.5	836.383
35367	Healthy	4.5	781.849
45738	Healthy	7	820.816
45683	Healthy	7	683.735
45705	Healthy	2.5	834.786
45748	Healthy	7	817.249
35203	Growth faltering	5	792.829
35365	Growth faltering	14.75	308.834
45774	Growth faltering	12.75	569.55
45768	Growth faltering	6	777.708
45684	Growth faltering	15.25	85.599
Ascending colon
NHP ID	Group	Histology score	Pyruvate fermentation to butanoate- copies per million reads
35316	Healthy	3.5	1116.21
35326	Healthy	4	836.383
35367	Healthy	4	781.849
45738	Healthy	4.5	820.816
45683	Healthy	4.5	683.735
45705	Healthy	2.5	834.786
45748	Healthy	5.5	817.249
35203	Growth faltering	3.5	792.829
35365	Growth faltering	13.25	308.834
45774	Growth faltering	14.25	569.55
45768	Growth faltering	5	777.708
45684	Growth faltering	12.75	85.599
Transverse colon
NHP ID	Group	Histology score	Pyruvate fermentation to butanoate- copies per million reads
35316	Healthy	4.75	1116.21
35326	Healthy	5	836.383
35367	Healthy	6.75	781.849
45738	Healthy	4.25	820.816
45683	Healthy	4.5	683.735
45705	Healthy	2	834.786
45748	Healthy	4.5	817.249
35203	Growth faltering	4.75	792.829
35365	Growth faltering	16.5	308.834
45774	Growth faltering	13.25	569.55
45768	Growth faltering	6	777.708
45684	Growth faltering	6.75	85.599
Descending colon
NHP ID	Group	Histology score	Pyruvate fermentation to butanoate- copies per million reads
35316	Healthy	5	1116.21
35326	Healthy	7.25	836.383
35367	Healthy	8	781.849
45738	Healthy	4.75	820.816
45683	Healthy	4	683.735
45705	Healthy	3	834.786
45748	Healthy	6	817.249
35203	Growth faltering	6.25	792.829
35365	Growth faltering	17.5	308.834
45774	Growth faltering	11.75	569.55
45768	Growth faltering	4.5	777.708
45684	Growth faltering	8.25	85.599
Rectum
NHP ID	Group	Histology score	Pyruvate fermentation to butanoate- copies per million reads
35316	Healthy	3.75	1116.21
35326	Healthy	5.5	836.383
35367	Healthy	6.75	781.849
45738	Healthy	4	820.816
45683	Healthy	4.5	683.735
45705	Healthy	6	834.786
45748	Healthy	6	817.249
35203	Growth faltering	10.25	792.829
35365	Growth faltering	14	308.834
45774	Growth faltering	10.75	569.55
45768	Growth faltering	5.5	777.708
45684	Growth faltering	8.75	85.599
Large intestine
NHP ID	Group	Histology score	Pyruvate fermentation to butanoate- copies per million reads
35316	Healthy	4	1116.21
35326	Healthy	5.1	836.383
35367	Healthy	6	781.849
45738	Healthy	4.9	820.816
45683	Healthy	4.9	683.735
45705	Healthy	3.2	834.786
45748	Healthy	5.8	817.249
35203	Growth faltering	6	792.829
35365	Growth faltering	15.2	308.834
45774	Growth faltering	12.6	569.55
45768	Growth faltering	5.4	777.708
45684	Growth faltering	10.4	85.599

## Sheet: Suppl Fig 1
Supplementary figure . 1. Selection of infants for determining EED characteristics based on GI tract pathology.
	Age (days)
NHP ID	1 Day Old	Bottom 25%	Top 25%	Acute Diarrhea	Chronic Diarrhea
35421	1
35422	1
35203		289
35365		290
35316			274
35326			302
35367				235
35333					177
35587					172
35327					267
45997	0
46003	1
45738		299
45683		319
45705			310
45748			253
45774				249
45768				327
45684				334
45761					270
45587					277
	Weight (g)
NHP ID	1 Day Old	Bottom 25%	Top 25%	Acute Diarrhea	Chronic Diarrhea
35421	480
35422	485
35203		1305
35365		1395
35316			1860
35326			2450
35367				1680
35333					735
35587					1040
35327					1240
45997	540
46003	500
45738		1810
45683		1860
45705			2330
45748			2070
45774				1360
45768				1680
45684				1660
45761					1070
45587					1520
	Dorsal length (cm)
NHP ID	1 Day Old	Bottom 25%	Top 25%	Acute Diarrhea	Chronic Diarrhea
35421	28.8
35422	30.5
35203		46.5
35365		49.3
35316			52.6
35326			54
35367				49.1
35333					40.5
35587					42.7
35327					46.3
45997	31.3
46003	30.2
45738		49.6
45683		49.9
45705			53.6
45748			50.6
45774				49
45768				49
45684				49.6
45761					45.4
45587					49.4

## Sheet: Suppl Fig 2
Supplementary figure . 2. Blinded histological analysis of the esophagus and stomach.
Panel a - Esophagus
	Histology score
NHP ID	Day 1	Healthy	Growth Faltering
35203			2
35365			1.5
35316		1.5
35326		2
35367		2
35333			1.5
35587			3
35327			2
45738		1
45683		1.5
45705		2
45748		1.5
45774			1.5
45768			1
45684			2
45761			1
45587			1.5
35421	0.5
35422	1
45997	0.5
46003	1.5
Panel b - Stomach
	Histology score
NHP ID	Day 1	Healthy	Growth Faltering
35203			4.5
35365			3.5
35316		4.5
35326		4
35367		4
35333			5
35587			4
35327			4.5
45738		4.5
45683		4.5
45705		4
45748		5
45774			4
45768			5
45684			5.5
45761			2
45587			3.5
35421	1.5
35422	1.5
45997	0.5
46003	0.5

## Sheet: Suppl Fig 3
Supplementary figure .3. SMAD7 expression in the small and large intestine of Healthy and Growth Faltering infant macaques.
Duodenum
	SMAD7 Pixel Intensity
NHP ID	1 day old	Healthy	Growth Faltering
35333			80.41
35587			102.09
35367		75.32
35316		84.84
35327			62.64
35203			74.62
35365			131.92
35326		88.64
45761			105.58
45684			79.29
45738		94.77
45768			91.35
45774			80.23
45587			21.34
45705		47.31
45683		106.5
45748		94.02
35421	100
35422	49.35
45997	55.8
46003	41.17
Jejunum
	SMAD7 Pixel Intensity
NHP ID	1 day old	Healthy	Growth Faltering
35333			74.4
35587			72.32
35367		156.09
35316		79.64
35327			123.17
35203			125.84
35365			103.28
35326		53.81
45761			30.27
45684			77.1
45738		121.5
45768			24.55
45774			35
45587			20.28
45705		50.45
45683		141.31
45748		19.08
35421	100
35422	122
45997	12.77
46003	114.38
Proximal Ileum
	SMAD7 Pixel Intensity
NHP ID	1 day old	Healthy	Growth Faltering
35333			20.1704
35587			40.9866
35367		36.234
35316		31.8206
35327			53.5252
35203			40.5867
35365			22.8218
35326		28.3597
45761			16.6383
45684			14.1562
45738		30.8383
45768			31.1551
45774			35.7643
45587			26.2291
45705		40.9532
45683		22.2219
45748		36.4864
35421	100
35422	47
45997	102.958
46003	37.9071
Transverse colon
	SMAD7 Pixel Intensity
NHP ID	1 day old	Healthy	Growth Faltering
35333			55.92
35587			135.52
35367		288.29
35316		177.87
35327			116.95
35203			190.94
35365			75.58
35326		153.89
45761			80.29
45684			21.1
45738		203.24
45768			47.2
45774			64.91
45587			104.78
45705		106.11
45683		155.02
45748		62.28
35421	100
35422	105
45997	337
46003	91
Descending colon
	SMAD7 Pixel Intensity
NHP ID	1 day old	Healthy	Growth Faltering
35333			122.93
35587			49.44
35367		108.78
35316		188.27
35327			94.2
35203			121.01
35365			82.3
35326		141.71
45761			166.7
45684			78.88
45738		44.77
45768			142.56
45774			63.89
45587			49.37
45705		48.83
45683		49.9
45748		43.01
35421	100
35422	114.11
45997	112.96
46003	43.95

## Sheet: Suppl Fig 4
Supplementary figure . 4. Inclusion of animals with chronic diarrhea in measuring the association between histological scores and serum tryptophan levels.
Panel a Small intestine
Duodenum
NHP ID	Group	Histology score	Tryptophan uM
35316	Healthy	17	35.37
35326	Healthy	11	36.24
35367	Healthy	16.5	19.8
45738	Healthy	13.5	36.81
45683	Healthy	13	50.87
45705	Healthy	11.5	43.97
45748	Healthy	16.5	56.07
35203	Growth faltering	16.5	27.23
35365	Growth faltering	8	13.31
35333	Growth faltering- diarrhea	10.5	19.53
35587	Growth faltering- diarrhea	9.5	22.83
35327	Growth faltering- diarrhea	16.5	15.73
45774	Growth faltering	11.5	27.69
45768	Growth faltering	12	38.92
45684	Growth faltering	13.5	52.06
45761	Growth faltering- diarrhea	6	44.32
45587	Growth faltering- diarrhea	12	8.23
Jejunum
NHP ID	Group	Histology score	Tryptophan uM
35316	Healthy	11	35.37
35326	Healthy	10.5	36.24
35367	Healthy	9.5	19.8
45738	Healthy	9.5	36.81
45683	Healthy	14.5	50.87
45705	Healthy	9.5	43.97
45748	Healthy	6	56.07
35203	Growth faltering	11	27.23
35365	Growth faltering	11.5	13.31
35333	Growth faltering- diarrhea	8.5	19.53
35587	Growth faltering- diarrhea	6.5	22.83
35327	Growth faltering- diarrhea	13.5	15.73
45774	Growth faltering	11	27.69
45768	Growth faltering	9.5	38.92
45684	Growth faltering	12.5	52.06
45761	Growth faltering- diarrhea	4.5	44.32
45587	Growth faltering- diarrhea	10.5	8.23
Ileum proximal
NHP ID	Group	Histology score	Tryptophan uM
35316	Healthy	9	35.37
35326	Healthy	7	36.24
35367	Healthy	13	19.8
45738	Healthy	8	36.81
45683	Healthy	13	50.87
45705	Healthy	7	43.97
45748	Healthy	7	56.07
35203	Growth faltering	8	27.23
35365	Growth faltering	5.5	13.31
35333	Growth faltering- diarrhea	10	19.53
35587	Growth faltering- diarrhea	8	22.83
35327	Growth faltering- diarrhea	9	15.73
45774	Growth faltering	10	27.69
45768	Growth faltering	9	38.92
45684	Growth faltering	10.5	52.06
45761	Growth faltering- diarrhea	5	44.32
45587	Growth faltering- diarrhea	8.5	8.23
Ileum mid
NHP ID	Group	Histology score	Tryptophan uM
35316	Healthy	11.5	35.37
35326	Healthy	6.5	36.24
35367	Healthy	11.5	19.8
45738	Healthy	12.5	36.81
45683	Healthy	11.5	50.87
45705	Healthy	7.5	43.97
45748	Healthy	8	56.07
35203	Growth faltering	8.5	27.23
35365	Growth faltering	5.5	13.31
35333	Growth faltering- diarrhea	5.5	19.53
35587	Growth faltering- diarrhea	7	22.83
35327	Growth faltering- diarrhea	12.5	15.73
45774	Growth faltering	11	27.69
45768	Growth faltering	9.5	38.92
45684	Growth faltering	10.5	52.06
45761	Growth faltering- diarrhea	5.5	44.32
45587	Growth faltering- diarrhea	9.5	8.23
Ileum distal
NHP ID	Group	Histology score	Tryptophan uM
35316	Healthy	9	35.37
35326	Healthy	8.5	36.24
35367	Healthy	16	19.8
45738	Healthy	11	36.81
45683	Healthy	10.5	50.87
45705	Healthy	10.5	43.97
45748	Healthy	9	56.07
35203	Growth faltering	8.5	27.23
35365	Growth faltering	7.5	13.31
35333	Growth faltering- diarrhea	9.5	19.53
35587	Growth faltering- diarrhea	6.5	22.83
35327	Growth faltering- diarrhea	12	15.73
45774	Growth faltering	14.5	27.69
45768	Growth faltering	10.5	38.92
45684	Growth faltering	12.5	52.06
45761	Growth faltering- diarrhea	13	44.32
45587	Growth faltering- diarrhea	12	8.23
Small intestine
NHP ID	Group	Histology score	Tryptophan uM
35316	Healthy	11.5	35.37
35326	Healthy	8.7	36.24
35367	Healthy	13.3	19.8
45738	Healthy	10.9	36.81
45683	Healthy	12.5	50.87
45705	Healthy	9.2	43.97
45748	Healthy	9.3	56.07
35203	Growth faltering	10.5	27.23
35365	Growth faltering	7.6	13.31
35333	Growth faltering- diarrhea	8.8	19.53
35587	Growth faltering- diarrhea	7.5	22.83
35327	Growth faltering- diarrhea	12.7	15.73
45774	Growth faltering	11.6	27.69
45768	Growth faltering	10.1	38.92
45684	Growth faltering	11.9	52.06
45761	Growth faltering- diarrhea	6.8	44.32
45587	Growth faltering- diarrhea	10.5	8.23
Panel b -Large intestine
Cecum
NHP ID	Group	Histology score	Tryptophan uM
35316	Healthy	3	35.37
35326	Healthy	3.5	36.24
35367	Healthy	4.5	19.8
45738	Healthy	7	36.81
45683	Healthy	7	50.87
45705	Healthy	2.5	43.97
45748	Healthy	7	56.07
35203	Growth faltering	5	27.23
35365	Growth faltering	14.75	13.31
35333	Growth faltering- diarrhea	8.25	19.53
35587	Growth faltering- diarrhea	11.75	22.83
35327	Growth faltering- diarrhea	12.25	15.73
45774	Growth faltering	12.75	27.69
45768	Growth faltering	6	38.92
45684	Growth faltering	15.25	52.06
45761	Growth faltering- diarrhea	19	44.32
45587	Growth faltering- diarrhea	6.5	8.23
Ascending colon
NHP ID	Group	Histology score	Tryptophan uM
35316	Healthy	3.5	35.37
35326	Healthy	4	36.24
35367	Healthy	4	19.8
45738	Healthy	4.5	36.81
45683	Healthy	4.5	50.87
45705	Healthy	2.5	43.97
45748	Healthy	5.5	56.07
35203	Growth faltering	3.5	27.23
35365	Growth faltering	13.25	13.31
35333	Growth faltering- diarrhea	7.75	19.53
35587	Growth faltering- diarrhea	10.25	22.83
35327	Growth faltering- diarrhea	10	15.73
45774	Growth faltering	14.25	27.69
45768	Growth faltering	5	38.92
45684	Growth faltering	12.75	52.06
45761	Growth faltering- diarrhea	15	44.32
45587	Growth faltering- diarrhea	6.5	8.23
Transverse colon
NHP ID	Group	Histology score	Tryptophan uM
35316	Healthy	4.75	35.37
35326	Healthy	5	36.24
35367	Healthy	6.75	19.8
45738	Healthy	4.25	36.81
45683	Healthy	4.5	50.87
45705	Healthy	2	43.97
45748	Healthy	4.5	56.07
35203	Growth faltering	4.75	27.23
35365	Growth faltering	16.5	13.31
35333	Growth faltering- diarrhea	11.25	19.53
35587	Growth faltering- diarrhea	15.25	22.83
35327	Growth faltering- diarrhea	14	15.73
45774	Growth faltering	13.25	27.69
45768	Growth faltering	6	38.92
45684	Growth faltering	6.75	52.06
45761	Growth faltering- diarrhea	16.5	44.32
45587	Growth faltering- diarrhea	10.25	8.23
Descending colon
NHP ID	Group	Histology score	Tryptophan uM
35316	Healthy	5	35.37
35326	Healthy	7.25	36.24
35367	Healthy	8	19.8
45738	Healthy	4.75	36.81
45683	Healthy	4	50.87
45705	Healthy	3	43.97
45748	Healthy	6	56.07
35203	Growth faltering	6.25	27.23
35365	Growth faltering	17.5	13.31
35333	Growth faltering- diarrhea	11.25	19.53
35587	Growth faltering- diarrhea	11.25	22.83
35327	Growth faltering- diarrhea	14.25	15.73
45774	Growth faltering	11.75	27.69
45768	Growth faltering	4.5	38.92
45684	Growth faltering	8.25	52.06
45761	Growth faltering- diarrhea	15.5	44.32
45587	Growth faltering- diarrhea	12.75	8.23
Rectum
NHP ID	Group	Histology score	Tryptophan uM
35316	Healthy	3.75	35.37
35326	Healthy	5.5	36.24
35367	Healthy	6.75	19.8
45738	Healthy	4	36.81
45683	Healthy	4.5	50.87
45705	Healthy	6	43.97
45748	Healthy	6	56.07
35203	Growth faltering	10.25	27.23
35365	Growth faltering	14	13.31
35333	Growth faltering- diarrhea	9.75	19.53
35587	Growth faltering- diarrhea	10.25	22.83
35327	Growth faltering- diarrhea	12	15.73
45774	Growth faltering	10.75	27.69
45768	Growth faltering	5.5	38.92
45684	Growth faltering	8.75	52.06
45761	Growth faltering- diarrhea	19	44.32
45587	Growth faltering- diarrhea	12.75	8.23
Large intestine
NHP ID	Group	Histology score	Tryptophan uM
35316	Healthy	4	35.37
35326	Healthy	5.1	36.24
35367	Healthy	6	19.8
45738	Healthy	4.9	36.81
45683	Healthy	4.9	50.87
45705	Healthy	3.2	43.97
45748	Healthy	5.8	56.07
35203	Growth faltering	6	27.23
35365	Growth faltering	15.2	13.31
35333	Growth faltering- diarrhea	9.7	19.53
35587	Growth faltering- diarrhea	11.8	22.83
35327	Growth faltering- diarrhea	12.5	15.73
45774	Growth faltering	12.6	27.69
45768	Growth faltering	5.4	38.92
45684	Growth faltering	10.4	52.06
45761	Growth faltering- diarrhea	17	44.32
45587	Growth faltering- diarrhea	9.8	8.23

[truncated: 6 more sheets: Suppl Fig 5, Suppl Fig 6, Suppl Fig 7, Suppl Fig 8, Suppl Fig 9, Suppl Fig 10]
